# Supplementary material for: First report Xenocorixa vittipennis (Horváth) (Hemiptera, Corixoidea, Corixidae) from South Korea and checklist of the Korean Corixoidea
Source: Biodivers Data J. 2025 Nov 26;13:e165218. doi: 10.3897/BDJ.13.e165218 (PMC12679285; doi:10.3897/BDJ.13.e165218)
Supplement: XML Treatment for Hesperocorixa distanti [file BDJ.13.e165218-treatment8.xml]

<!DOCTYPE tp:taxon-treatment
  PUBLIC "-//TaxonX//DTD Taxonomic Treatment Publishing DTD v0 20100105//EN" "tax-treatment-NSO.dtd">
<tp:taxon-treatment xmlns:tp="http://www.plazi.org/taxpub"><tp:treatment-meta><mixed-citation publication-type="journal"><person-group><name><surname>Kim</surname><given-names>Jiseung</given-names></name><name><surname>Kim</surname><given-names>Sora</given-names></name></person-group><article-title>First report <italic><tp:taxon-name><tp:taxon-name-part taxon-name-part-type="genus" reg="Xenocorixa">Xenocorixa</tp:taxon-name-part> <tp:taxon-name-part taxon-name-part-type="species" reg="vittipennis">vittipennis</tp:taxon-name-part></tp:taxon-name></italic> (Horváth) (<tp:taxon-name><tp:taxon-name-part taxon-name-part-type="order">Hemiptera</tp:taxon-name-part></tp:taxon-name>, <tp:taxon-name><tp:taxon-name-part taxon-name-part-type="superfamily">Corixoidea</tp:taxon-name-part></tp:taxon-name>, <tp:taxon-name><tp:taxon-name-part taxon-name-part-type="family">Corixidae</tp:taxon-name-part></tp:taxon-name>) from South Korea and checklist of the Korean <tp:taxon-name><tp:taxon-name-part taxon-name-part-type="superfamily">Corixoidea</tp:taxon-name-part></tp:taxon-name></article-title><source>Biodivers Data J</source><day>26</day><month>11</month><year>2025</year><volume>13</volume><pub-id pub-id-type="doi">10.3897/BDJ.13.e165218</pub-id></mixed-citation></tp:treatment-meta><tp:nomenclature><tp:taxon-name><object-id xmlns:xlink="http://www.w3.org/1999/xlink" content-type="arpha" xlink:type="simple">12780910-7E0D-5840-8131-C802CD599D33</object-id><tp:taxon-name-part taxon-name-part-type="genus">Hesperocorixa</tp:taxon-name-part> <tp:taxon-name-part taxon-name-part-type="species">distanti</tp:taxon-name-part></tp:taxon-name><tp:taxon-authority>(Kirkaldy, 1899)</tp:taxon-authority></tp:nomenclature><tp:treatment-sec sec-type="Distribution"><title>Distribution</title><p>Korea (Gyeonggi-do, Chungcheongnam-do, Gyeongsangbuk-do, Gyeonsangnam-do, Jeju-do), China (Guangxi Zhuang Autonomous Region, Guizhou, Hebei, Henan, Hubei, Jiangsu, Jiangxi, Shanghai), Japan (Hokkaido, Honshu), Russia (Far East) (<xref ref-type="bibr" rid="B13556996">Okamoto 1924</xref>, <xref ref-type="bibr" rid="B13557953">Doi 1935</xref>, <xref ref-type="bibr" rid="B13557962">Lee and Kwon 1991</xref>, <xref ref-type="bibr" rid="B13359614">Kwon et al. 2001</xref>, <xref ref-type="bibr" rid="B13360336">Hayashi and Miyamoto 2018</xref>, <xref ref-type="bibr" rid="B13359513">Xie et al. 2024</xref>)</p></tp:treatment-sec><ref-list><ref id="B13556996"><element-citation xmlns:xlink="http://www.w3.org/1999/xlink" publication-type="article" xlink:type="simple"><person-group person-group-type="author"><name name-style="western"><surname>Okamoto</surname><given-names>Hanjiro</given-names></name></person-group><year>1924</year><article-title>The insect fauna of Quelpart Island (Saishiu-to)</article-title><source>Bulletin of the Agricultural Experiment Station, Government General of Chosen</source><volume>1</volume><issue>2</issue><fpage>47</fpage><lpage>233</lpage></element-citation></ref><ref id="B13557953"><element-citation xmlns:xlink="http://www.w3.org/1999/xlink" publication-type="article" xlink:type="simple"><person-group person-group-type="author"><name name-style="western"><surname>Doi</surname><given-names>H</given-names></name></person-group><year>1935</year><article-title>On the insects and the other animals in Kwanto.</article-title><source>Chishiki no Sono, KaKaku Kampo</source><volume>35</volume><fpage>1</fpage><lpage>12</lpage></element-citation></ref><ref id="B13557962"><element-citation xmlns:xlink="http://www.w3.org/1999/xlink" publication-type="article" xlink:type="simple"><person-group person-group-type="author"><name name-style="western"><surname>Lee</surname><given-names>C. E</given-names></name><name name-style="western"><surname>Kwon</surname><given-names>Y. J.</given-names></name></person-group><year>1991</year><article-title>Annotated check list of <tp:taxon-name><tp:taxon-name-part taxon-name-part-type="order">Hemiptera</tp:taxon-name-part></tp:taxon-name> from Korea. Part 1. <tp:taxon-name><tp:taxon-name-part taxon-name-part-type="infraorder">Enicocephalomorpha</tp:taxon-name-part></tp:taxon-name>, <tp:taxon-name><tp:taxon-name-part taxon-name-part-type="infraorder">Nepomorpha</tp:taxon-name-part></tp:taxon-name>, <tp:taxon-name><tp:taxon-name-part taxon-name-part-type="infraorder">Leptopodomorpha</tp:taxon-name-part></tp:taxon-name> &amp; <tp:taxon-name><tp:taxon-name-part taxon-name-part-type="infraorder">Gerromorpha</tp:taxon-name-part></tp:taxon-name></article-title><source>Nature and Life</source><volume>21</volume><issue>1</issue><fpage>1</fpage><lpage>10</lpage></element-citation></ref><ref id="B13359614"><element-citation xmlns:xlink="http://www.w3.org/1999/xlink" publication-type="book" xlink:type="simple"><person-group person-group-type="author"><name name-style="western"><surname>Kwon</surname><given-names>Y. J.</given-names></name><name name-style="western"><surname>Suh</surname><given-names>S. J.</given-names></name><name name-style="western"><surname>Kim</surname><given-names>J. A.</given-names></name></person-group><year>2001</year><source><tp:taxon-name><tp:taxon-name-part taxon-name-part-type="order">Hemiptera</tp:taxon-name-part></tp:taxon-name>-Economic Insects of Korea 18, <tp:taxon-name><tp:taxon-name-part taxon-name-part-type="class">Insecta</tp:taxon-name-part></tp:taxon-name> Koreana Supplement 25</source><publisher-name>National Institute of Agricultural Science and Technology</publisher-name><size units="page">513</size></element-citation></ref><ref id="B13360336"><element-citation xmlns:xlink="http://www.w3.org/1999/xlink" publication-type="chapter" xlink:type="simple"><person-group person-group-type="author"><name name-style="western"><surname>Hayashi</surname><given-names>M.</given-names></name><name name-style="western"><surname>Miyamoto</surname><given-names>S.</given-names></name></person-group><year>2018</year><chapter-title>Hemiptera</chapter-title><person-group person-group-type="editor"><name name-style="western"><surname>Kawai</surname><given-names>T.</given-names></name><name name-style="western"><surname>Tanida</surname><given-names>K.</given-names></name></person-group><source>Aquatic insects of Japan: manual with keys and illustrations</source><edition>Second Edition</edition><publisher-name>Tokai University Press</publisher-name><size units="page">1730</size></element-citation></ref><ref id="B13359513"><element-citation xmlns:xlink="http://www.w3.org/1999/xlink" publication-type="article" xlink:type="simple"><person-group person-group-type="author"><name name-style="western"><surname>Xie</surname><given-names>T. Y.</given-names></name><name name-style="western"><surname>He</surname><given-names>F. X.</given-names></name><name name-style="western"><surname>Liu</surname><given-names>G. Q.</given-names></name></person-group><year>2024</year><article-title>Checklist and distribution of <tp:taxon-name><tp:taxon-name-part taxon-name-part-type="infraorder">Nepomorpha</tp:taxon-name-part></tp:taxon-name> (<tp:taxon-name><tp:taxon-name-part taxon-name-part-type="order">Hemiptera</tp:taxon-name-part></tp:taxon-name>: <tp:taxon-name><tp:taxon-name-part taxon-name-part-type="suborder">Heteroptera</tp:taxon-name-part></tp:taxon-name>) from China</article-title><source>Zootaxa</source><volume>5410</volume><issue>3</issue><fpage>325</fpage><lpage>375</lpage><pub-id pub-id-type="doi">10.11646/zootaxa.5410.3.3</pub-id></element-citation></ref></ref-list></tp:taxon-treatment>
