# Supplementary material for: First report Xenocorixa vittipennis (Horváth) (Hemiptera, Corixoidea, Corixidae) from South Korea and checklist of the Korean Corixoidea
Source: Biodivers Data J. 2025 Nov 26;13:e165218. doi: 10.3897/BDJ.13.e165218 (PMC12679285; doi:10.3897/BDJ.13.e165218)
Supplement: XML Treatment for Sigara (Tropocorixa) nigroventralis [file BDJ.13.e165218-treatment21.xml]

<!DOCTYPE tp:taxon-treatment
  PUBLIC "-//TaxonX//DTD Taxonomic Treatment Publishing DTD v0 20100105//EN" "tax-treatment-NSO.dtd">
<tp:taxon-treatment xmlns:tp="http://www.plazi.org/taxpub"><tp:treatment-meta><mixed-citation publication-type="journal"><person-group><name><surname>Kim</surname><given-names>Jiseung</given-names></name><name><surname>Kim</surname><given-names>Sora</given-names></name></person-group><article-title>First report <italic><tp:taxon-name><tp:taxon-name-part taxon-name-part-type="genus" reg="Xenocorixa">Xenocorixa</tp:taxon-name-part> <tp:taxon-name-part taxon-name-part-type="species" reg="vittipennis">vittipennis</tp:taxon-name-part></tp:taxon-name></italic> (Horváth) (<tp:taxon-name><tp:taxon-name-part taxon-name-part-type="order">Hemiptera</tp:taxon-name-part></tp:taxon-name>, <tp:taxon-name><tp:taxon-name-part taxon-name-part-type="superfamily">Corixoidea</tp:taxon-name-part></tp:taxon-name>, <tp:taxon-name><tp:taxon-name-part taxon-name-part-type="family">Corixidae</tp:taxon-name-part></tp:taxon-name>) from South Korea and checklist of the Korean <tp:taxon-name><tp:taxon-name-part taxon-name-part-type="superfamily">Corixoidea</tp:taxon-name-part></tp:taxon-name></article-title><source>Biodivers Data J</source><day>26</day><month>11</month><year>2025</year><volume>13</volume><pub-id pub-id-type="doi">10.3897/BDJ.13.e165218</pub-id></mixed-citation></tp:treatment-meta><tp:nomenclature><tp:taxon-name><object-id xmlns:xlink="http://www.w3.org/1999/xlink" content-type="arpha" xlink:type="simple">ECE76DBB-CBF7-5871-9F3D-4C00307092C7</object-id><tp:taxon-name-part taxon-name-part-type="genus">Sigara</tp:taxon-name-part> (<tp:taxon-name-part taxon-name-part-type="subgenus">Tropocorixa</tp:taxon-name-part>) <tp:taxon-name-part taxon-name-part-type="species">nigroventralis</tp:taxon-name-part></tp:taxon-name><tp:taxon-authority>(Matsumura, 1905)</tp:taxon-authority></tp:nomenclature><tp:treatment-sec sec-type="Distribution"><title>Distribution</title><p>Korea (Pyongyang), Japan (Hokkaido, Honshu, Shikoku, Kyushu, Tsushima Island, Nansei Islands), Russia (Far East), Taiwan (<xref ref-type="bibr" rid="B13557883">Jaczewski 1963</xref>, <xref ref-type="bibr" rid="B13359589">Cho and Kwon 2017</xref>, <xref ref-type="bibr" rid="B13360336">Hayashi and Miyamoto 2018</xref>).</p></tp:treatment-sec><ref-list><ref id="B13557883"><element-citation xmlns:xlink="http://www.w3.org/1999/xlink" publication-type="article" xlink:type="simple"><person-group person-group-type="author"><name name-style="western"><surname>Jaczewski</surname><given-names>T</given-names></name></person-group><year>1963</year><article-title>Notes on some aquatic <tp:taxon-name><tp:taxon-name-part taxon-name-part-type="suborder">Heteroptera</tp:taxon-name-part></tp:taxon-name> from North Korea</article-title><source>Bulletin of the Polish Academy of Sciences</source><volume>11</volume><issue>5</issue><fpage>241</fpage><lpage>245</lpage></element-citation></ref><ref id="B13359589"><element-citation xmlns:xlink="http://www.w3.org/1999/xlink" publication-type="book" xlink:type="simple"><person-group person-group-type="author"><name name-style="western"><surname>Cho</surname><given-names>Y. j</given-names></name><name name-style="western"><surname>Kwon</surname><given-names>Y. j.</given-names></name></person-group><year>2017</year><source>Revised checklist of the true bugs from Korea (<tp:taxon-name><tp:taxon-name-part taxon-name-part-type="suborder">Heteroptera</tp:taxon-name-part></tp:taxon-name>)</source><publisher-name>Animal and Plant Quarantine Agency</publisher-name><size units="page">378</size></element-citation></ref><ref id="B13360336"><element-citation xmlns:xlink="http://www.w3.org/1999/xlink" publication-type="chapter" xlink:type="simple"><person-group person-group-type="author"><name name-style="western"><surname>Hayashi</surname><given-names>M.</given-names></name><name name-style="western"><surname>Miyamoto</surname><given-names>S.</given-names></name></person-group><year>2018</year><chapter-title>Hemiptera</chapter-title><person-group person-group-type="editor"><name name-style="western"><surname>Kawai</surname><given-names>T.</given-names></name><name name-style="western"><surname>Tanida</surname><given-names>K.</given-names></name></person-group><source>Aquatic insects of Japan: manual with keys and illustrations</source><edition>Second Edition</edition><publisher-name>Tokai University Press</publisher-name><size units="page">1730</size></element-citation></ref></ref-list></tp:taxon-treatment>
