# Supplementary material for: First report Xenocorixa vittipennis (Horváth) (Hemiptera, Corixoidea, Corixidae) from South Korea and checklist of the Korean Corixoidea
Source: Biodivers Data J. 2025 Nov 26;13:e165218. doi: 10.3897/BDJ.13.e165218 (PMC12679285; doi:10.3897/BDJ.13.e165218)
Supplement: XML Treatment for Micronectinae [file BDJ.13.e165218-treatment30.xml]

<!DOCTYPE tp:taxon-treatment
  PUBLIC "-//TaxonX//DTD Taxonomic Treatment Publishing DTD v0 20100105//EN" "tax-treatment-NSO.dtd">
<tp:taxon-treatment xmlns:tp="http://www.plazi.org/taxpub"><tp:treatment-meta><mixed-citation publication-type="journal"><person-group><name><surname>Kim</surname><given-names>Jiseung</given-names></name><name><surname>Kim</surname><given-names>Sora</given-names></name></person-group><article-title>First report <italic><tp:taxon-name><tp:taxon-name-part taxon-name-part-type="genus" reg="Xenocorixa">Xenocorixa</tp:taxon-name-part> <tp:taxon-name-part taxon-name-part-type="species" reg="vittipennis">vittipennis</tp:taxon-name-part></tp:taxon-name></italic> (Horváth) (<tp:taxon-name><tp:taxon-name-part taxon-name-part-type="order">Hemiptera</tp:taxon-name-part></tp:taxon-name>, <tp:taxon-name><tp:taxon-name-part taxon-name-part-type="superfamily">Corixoidea</tp:taxon-name-part></tp:taxon-name>, <tp:taxon-name><tp:taxon-name-part taxon-name-part-type="family">Corixidae</tp:taxon-name-part></tp:taxon-name>) from South Korea and checklist of the Korean <tp:taxon-name><tp:taxon-name-part taxon-name-part-type="superfamily">Corixoidea</tp:taxon-name-part></tp:taxon-name></article-title><source>Biodivers Data J</source><day>26</day><month>11</month><year>2025</year><volume>13</volume><pub-id pub-id-type="doi">10.3897/BDJ.13.e165218</pub-id></mixed-citation></tp:treatment-meta><tp:nomenclature><tp:taxon-name>
              <object-id xmlns:xlink="http://www.w3.org/1999/xlink" content-type="arpha" xlink:type="simple">1FC39D4E-3574-58CA-9990-0F149530BC4E</object-id>
              <tp:taxon-name-part taxon-name-part-type="subfamily">Micronectinae</tp:taxon-name-part>
            </tp:taxon-name><tp:taxon-authority>Jaczewski, 1924</tp:taxon-authority></tp:nomenclature></tp:taxon-treatment>
